# Supplementary material for: MoS2/S@g-CN Composite Electrode for L-Tryptophan Sensing
Source: Biosensors (Basel). 2023 Nov 2;13(11):967. doi: 10.3390/bios13110967 (PMC10669109; doi:10.3390/bios13110967)
Supplement: Supplementary file 1 [file biosensors-13-00967-s001.zip]

Archive with 1 entries (1 files):
- biosensors-2629472-supplementary.pdf
